# Supplementary material for: Subclinical recurrent neck pain and its treatment impacts motor training-induced plasticity of the cerebellum and motor cortex
Source: PLoS One. 2018 Feb 28;13(2):e0193413. doi: 10.1371/journal.pone.0193413 (PMC5831387; doi:10.1371/journal.pone.0193413)
Supplement: S1 Table — CBI, cerebellar inhibition; CBI50+5%, cerebellar inhibition with conditioning stimulus intensity 5% greater than the conditioning stimulus intensity for CBI alone; CBI50+10%, cerebellar inhibition with conditioning stimulus intensity 10% greater than the conditioning stimulus intensity for CBI alone; MEP, motor evoked potential; pre, pre motor acquisition; post, post motor acquisition; RMT, resting motor threshold. (XLSX) [file pone.0193413.s001.xlsx]

## Sheet: Sheet1
Healthy Control
Participant Code		Pre Motor Acqusition Task (% test MEP alone)							Post Motor Acqusition Task (% test MEP alone)							CBI Change (CBI Post Motor Acquisition - CBI Pre Motor Acquisition)									Unconditioned Test MEP Amplitudes (mV)						RMT (% stimulator output)
			CBI	CBI+5%	CBI+10%				CBI	CBI+5%	CBI+10%					CBI	CBI+5%	CBI+10%							Pre	Post					Pre	Post
H001			0.54177	0.55538	0.39462				0.55566	0.79078	0.62191					0.01389	0.2354	0.22729							0.571804	0.743084					43	44
H002			0.695606	0.61619	0.562822				1.9816	1.09782	2.16526					1.286	0.48163	1.60244							0.527802	0.456495					45	42
H003			0.86019	0.930961	0.775175				1.88075	1.27498	1.50501					1.02056	0.344018	0.729836							0.638323	0.493116					60	60
H004			0.55928	0.31462	0.40006				0.5357	0.58331	0.57837					-0.02358	0.26869	0.17831							0.883226	0.844086					44	43
H005			0.458461	0.413229	0.38412				1.24492	1.09148	0.824505					0.786463	0.678252	0.440385							0.67083	0.54141					34	35
H006			0.668437	0.544882	0.821598				1.04122	1.60718	1.71291					0.372784	1.0623	0.89131							0.734043	0.582199					36	36
H007			0.47208	0.07424	0.11982				1.03949	0.78853	0.32181					0.56741	0.71429	0.20199							0.575755	0.495701					36	35
H008			0.516353	0.483588	0.525367				1.11141	0.930382	0.959548					0.595056	0.446795	0.434181							0.586786	0.555286					37	38
H009			0.6622	0.47479	0.36312				0.46622	1.32081	0.66551					-0.19598	0.84602	0.30239							0.637331	0.564203
H010			0.32584	0.14758	0.13831				0.94323	0.62885	1.57054					0.61739	0.48127	1.43223							0.805683	0.880899					30	30
H011			0.38722	0.19778	0.31491				0.69971	0.43189	0.89914					0.31249	0.23411	0.58423							0.696297	0.467636					34	35
H012			0.22169	0.11801	0.09661				0.78154	0.33129	0.21277					0.55985	0.21328	0.11616							0.903123	0.523262					46	47
AVERAGE			0.530761	0.405937	0.408044				1.02345	0.906442	1.00311					0.492694	0.500504	0.595062							0.685917	0.595615					40.4545	40.4545
STANDARD DEVIATION			0.175774	0.249301	0.235075				0.490582	0.385504	0.603127					0.431415	0.272676	0.490821							0.123478	0.145246					8.34702	8.18979
Neck Pain Control
Participant Code		Pre Motor Acqusition Task (% test MEP alone)							Post Motor Acqusition Task (% test MEP alone)							CBI Change (CBI Post Motor Acquisition - CBI Pre Motor Acquisition)									Unconditioned Test MEP Amplitudes (mV)						RMT (% stimulator output)
		CBI	CBI+5%	CBI+10%					CBI	CBI+5%	CBI+10%					CBI	CBI+5%	CBI+10%							Pre	Post					Pre	Post
C001		0.545477	0.889297	0.416269					0.995894	0.789184	0.749526					0.450418	-0.100113	0.333256							0.726156	0.940514					39	40
C002		0.53011	0.4411	0.50244					0.73189	0.41066	0.41778					0.20178	-0.03044	-0.08466							0.790064	0.664654					41	43
C003		0.40342	0.907928	0.264811					0.342252	0.308698	0.186154					-0.061168	-0.59923	-0.0786576							0.838852	0.579437						34
C004		0.691602	0.574332	0.478727					0.537213	0.314447	0.568949					-0.154389	-0.259885	0.0902225							0.629187	0.775103					41	41
C005		0.4784	0.14231	0.2714					0.53987	0.46297	0.77298					0.06147	0.32066	0.50158							0.794049	0.901899					47	44
C006		0.4676	0.219406	0.631316					0.208305	0.30204	0.357398					-0.259296	0.0826341	-0.273918							0.552425	0.627699					43	44
C007		0.834059	0.751205	1.21834					0.799067	1.14141	0.637908					-0.0349918	0.390204	-0.580433							0.861292	0.914516					46	46
C008		0.500454	0.172118	0.477818					0.527621	0.366406	0.437058					0.0271669	0.194287	-0.0407605							0.58964	0.661592					39	39
C009		0.596025	0.654847	0.57399					0.0448633	0.434915	0.436175					-0.551162	-0.219932	-0.137815							0.679932	0.603142					38	38
C010		0.449837	0.797988	0.795271					0.538424	0.629065	0.215806					0.0885865	-0.168923	-0.579465							0.648413	0.685847					41	41
C011		0.681903	0.655653	0.687776					1.33906	1.37314	1.46127					0.657159	0.717485	0.773495							0.708523	0.487091					41	43
C012		0.459732	0.71722	0.613335					0.406469	0.506569	0.455105					-0.0532637	-0.210651	-0.15823							0.540085	0.779161					37	34
C013		0.545654	0.56693	0.49693					0.498432	0.81607	0.42217					-0.0472226	0.24914	-0.07476							0.817735	0.803546						28
AVERAGE		0.552637	0.57618	0.571417					0.577643	0.604275	0.54756					0.0250067	0.0280951	-0.0238573							0.705873	0.724939					41.1818	39.6154
STANDARD DEVIATION		0.120637	0.261001	0.245503					0.334896	0.338416	0.3263					0.300634	0.344613	0.384494							0.109556	0.140407					3.12468	5.05863
Neck Pain Treatment
Participant Code		Pre Motor Acqusition Task (% test MEP alone)							Post Motor Acqusition Task (% test MEP alone)							CBI Change (CBI Post Motor Acquisition - CBI Pre Motor Acquisition)									Unconditioned Test MEP Amplitudes (mV)						RMT (% stimulator output)
		CBI	CBI+5%	CBI+10%					CBI	CBI+5%	CBI+10%					CBI	CBI+5%	CBI+10%							Pre	Post					Pre	Post
T001		0.778685	0.828724	0.82749					1.97764	0.965305	0.597558					1.19895	0.136581	-0.229931							0.532891	0.504883					58	57
T002		0.436641	0.36875	0.392118					0.741698	1.69265	0.993167					0.305057	1.3239	0.601048							0.689248	0.513611					45	38
T003		0.712986	0.791792	0.673389					0.669331	0.77559	1.08486					-0.0436551	-0.0162019	0.411475							0.613146	0.531957					45	43
T004		0.53663	0.31789	0.22443					0.86453	0.45349	0.51329					0.3279	0.1356	0.28886							0.494047	0.661729					54	44
T005		0.407166	0.3939	0.81135					1.30698	0.97229	0.81755					0.899813	0.57839	0.0062							0.60332	0.714917					37	40
T006		0.603154	0.236598	0.482035					1.38587	1.33948	0.803456					0.78272	1.10289	0.321421							0.64918	0.519543					41	43
T007		0.699478	0.139879	0.219039					1.14964	1.44233	1.66201					0.450158	1.30246	1.44297							0.542593	0.890732					48	48
T008		0.844159	0.991785	0.550366					2.99369	1.32133	0.726085					2.14954	0.329543	0.175719							0.406322	0.573387					49	48
T009		0.475961	0.376272	0.322004					1.16899	1.32611	1.31836					0.69303	0.949835	0.996356							0.705118	0.45517					60	60
T010		0.83208	1.34507	1.62111					3.40558	4.40942	3.25595					2.5735	3.06435	1.63484							0.533733	0.31992					44	47
T011		0.307209	0.219207	0.277323					1.06126	1.49483	0.756253					0.754048	1.27562	0.47893							0.673954	0.92432					48	48
T012		0.62425	0.85478	0.75299					1.393	0.92092	0.91291					0.76875	0.06614	0.15992							0.77297	0.699819					31	33
T013		0.180843	0.131168	0.144073					4.32011	2.6706	0.94109					4.13927	2.53943	0.797018							0.873289	0.530453					56	53
T014		0.469542	0.555641	0.623426					1.90915	1.35436	1.41217					1.43961	0.798718	0.788745							0.691757	0.667448					45	49
AVERAGE		0.564913	0.53939	0.565796					1.73911	1.50991	1.12819					1.17419	0.970517	0.562398							0.627255	0.607706					47.2143	46.5
STANDARD DEVIATION		0.198676	0.366621	0.381					1.09425	0.980695	0.690164					1.1112	0.918607	0.528636							0.121097	0.164781					8.03051	7.20844
