# Supplementary material for: Subclinical recurrent neck pain and its treatment impacts motor training-induced plasticity of the cerebellum and motor cortex
Source: PLoS One. 2018 Feb 28;13(2):e0193413. doi: 10.1371/journal.pone.0193413 (PMC5831387; doi:10.1371/journal.pone.0193413)
Supplement: S2 Table — Baseline, baseline motor performance before TMS or motor acquisition; pre, motor performance prior to motor acquisition; post, motor performance following motor acquisition. (XLSX) [file pone.0193413.s002.xlsx]

## Sheet: Sheet1
Healthy Control
Participant Code		Response Time					Accuracy (%)					Accuracy (No. Correct out of 80)
		Baseline	Pre	Post			Baseline	Pre	Post			Baseline	Pre	Post
H001		925.4	832.837	775.425			92.5	95	92.5			74	76	74
H002		886.5	720.388	627.875			93.75	88.75	93.75			75	71	75
H003		694.737	591.625	631.013			75	90	80			60	72	64
H004		723.837	694.737	631.663			95	95	96.25			76	76	77
H005		1641.99	981.612	1010.8			96.25	91.25	81.25			77	73	65
H006		977.975	854.25	564.175			91.25	96.25	96.25			73	77	77
H007		960.538	761.938	649.612			72.5	85	90			58	68	72
H008		762.237	687.513	592.175			93.75	95	95			75	76	76
H009			1177.29	749.95				86.25	95				69	76
H010		631.3	500.762	395.025			92.5	91.25	95			74	73	76
H011		585.712	475.762	489.15			83.75	96.25	95			67	77	76
H012		772.925	644.562	654.775			93.75	90	96.25			75	72	77
AVERAGE		869.377	743.606	647.636			89.0909	91.6667	92.1875			71.2727	73.3333	73.75
STANDARD DEVIATION		288.11	198.852	153.337			8.25551	3.85583	5.69402			6.60441	3.08466	4.55522
Neck Pain Control
Participant Code		Response Time					Accuracy (%)					Accuracy (No. Correct out of 80)
		Baseline	Pre	Post			Baseline	Pre	Post			Baseline	Pre	Post
C001		941.5	821.538	626.737			90	96.25	97.25			72	77	78
C002		578.525	566.038	559.025			86.25	96.25	91.25			69	77	73
C003		777	737.987	596.075			93.75	93.75	96.25			75	75	77
C004		1025.91	744.413	660.825			96.25	95	97.5			77	76	78
C005		692.925	872.362	686.4			85	82.5	95			68	66	76
C006		564.125	483.238	465.938			85	91.25	95			68	73	76
C007		634.938	634.938	483.637			96.25	96.25	97.5			77	77	78
C008		616.125	565.85	458.863			95	85	97.5			76	68	78
C009		850.775	884.425	605.675			88.75	92.5	97.5			71	74	78
C010		702.112	795.438	631.138			92.5	91.25	97.5			74	73	78
C011		769.35	658.85	669.25			96.25	96.25	97.5			77	77	78
C012		677.237	674.975	624.438			95	95	93.75			76	76	75
C013		1114.33	934.462	1035.72			93.75	96.25	96.25			75	77	77
AVERAGE		735.877	703.338	589			91.6667	92.6042	96.125			73.3333	74.3077	76.9231
STANDARD DEVIATION		143.852	128.05	79.7434			4.47002	4.56824	2.01274			3.57601	3.65459	1.62135
Neck Pain Treatment
Participant Code		Response Time					Accuracy (%)					Accuracy (No. Correct out of 80)
		Baseline	Pre	Post			Baseline	Pre	Post			Baseline	Pre	Post
T001		726.487	560.25	479.587			96.25	92.5	96.25			77	74	77
T002		763.087	676.8	544.85			96.25	96.25	96.25			77	77	77
T003		576.263	548.05	455.25			96.25	92.5	96.25			77	74	77
T004		909.913	665.913	634.237			95	95	92.5			76	76	74
T005		1427.03	1229.89	1071.58			82.5	85	87.5			66	68	70
T006		866.75	715.175	607.388			96.25	88.75	90			77	71	72
T007		681.075	700.888	560.663			95	95	97.5			76	76	78
T008		771.95	805.7	688.075			96.25	96.25	97.5			77	77	78
T009		563.487	632.925	539.812			95	92.5	97.5			76	74	78
T010		652.013	576.388	460.575			96.25	93.75	97.5			77	75	78
T011		815.55	707.325	633.438			96.25	96.25	97.5			77	77	78
T012		739.913	616.175	479.363			96.25	93.75	96.25			77	75	77
T013		968.712	846.8	702.125			96.25	92.5	97.5			77	74	78
T014		740.375	675.875	671.5			96.25	96.25	96.25			77	77	77
AVERAGE		800.186	711.296	609.174			95	93.3036	95.4464			76	74.6429	76.3571
STANDARD DEVIATION		213.966	171.802	157.993			3.63609	3.20033	3.16255			2.90887	2.56026	2.53004
